# Supplementary material for: Dopamine Modulation of Avoidance Behavior in Caenorhabditis elegans Requires the NMDA Receptor NMR-1
Source: PLoS One. 2014 Aug 4;9(8):e102958. doi: 10.1371/journal.pone.0102958 (PMC4121140; doi:10.1371/journal.pone.0102958)
Supplement: Data S1 — Excel spreadsheet containing raw data for all behavioral assays. Mean response latency, S.E.M., sample size, and p values (where applicable) are given. (XLSX) [file pone.0102958.s001.xlsx]

## Sheet: Fig. 1
Strain/treatment	response latency (sec.)	S.E.M.	n	t-test p value	notes	individual response times (sec.)
N2, NGM only	2.07407	0.135852	54			3	2	2	2	2	2	4	3	2	1	3	3	3	3	3	5	2	3	3	3	1	3	3	3	1	1	4	2	1	1	1	2	1	3	1	1	2	3	1	1	1	1	1	1
N2, vehicle only	2.2963	0.104771	54			4	2	2	1	2	1	3	3	3	3	2	1	1	2	3	3	3	4	3	3	3	4	2	2	2	1	3	3	2	2	1	4	2	2	1	2	2	2	2	2	2	2	3	3
N2, + dopamine	1.85714	0.120033	42			1	1	1	1	2	2	1	1	1	4	1	1	2	2	2	1	1	3	2	1	2	3	1	2	3	2	3	2	2	1	3	1	3	2	3	2	2	2	2	2	2	2
cat-2, NGM only	3.94444	0.143841	54			2	2	6	5	2	5	5	3	3	3	3	3	3	5	5	3	4	2	2	4	3	4	5	4	5	4	4	3	7	4	4	4	4	4	4	4	7	4	5	5	4	3	5	4
cat-2, vehicle only	4.72222	0.171966	54	6.13548e-20	vs. N2, vehicle only	5	7	9	4	7	4	4	3	3	3	3	4	4	4	7	4	4	4	4	6	4	3	4	5	4	4	5	6	4	5	4	5	7	6	5	4	4	5	5	4	4	6	4	7
cat-2, +dopamine	2	0.115879	54	1.30792e-22	vs. cat-2, vehicle only	2	3	2	3	4	1	1	1	3	3	4	1	1	1	1	1	1	1	3	1	3	2	2	1	1	2	3	2	3	1	2	3	2	2	2	2	3	2	2	2	3	3	2	2
eat-4, NGM only	7.11594	0.281568	69			7	7	8	4	8	6	8	6	6	12	9	6	8	4	4	4	8	13	5	8	9	12	11	9	4	7	5	7	7	5	11	10	7	11	6	14	4	8	8	6	5	9	11	5
eat-4, vehicle only	6.70833	0.348673	24	1.05625e-12	vs. N2, vehicle only	6	5	7	6	7	8	6	7	7	6	7	8	7	8	6	9	8	3	7	10	9	5	6	3
eat-4, + dopamine	6.79167	0.303301	24	0.854645	vs. eat-4, vehicle only	8	7	6	8	6	9	6	7	6	4	5	7	8	9	7	8	7	4	7	8	8	7	7	4
[truncated: 25 more columns]

## Sheet: Fig. 2A
Strain/treatment	response latency (sec.)	S.E.M.	n	t-test p value	notes	individual response times (sec.)
N2, NGM only	1.6	0.0909718	30			1	2	1	1	1	1	2	2	1	2	2	2	2	2	2	2	2	2	2	2	1	1	2	1	1	2	2	1	2	1
N2, vehicle only	1.63333	0.13116	30			1	2	2	3	2	2	3	1	1	1	1	1	1	2	1	3	2	1	1	2	1	2	2	1	2	1	1	1	2	3
N2, + dopamine	1.8	0.121296	30			2	2	2	1	1	2	2	1	2	2	1	1	2	2	1	1	2	3	3	2	1	2	2	2	3	1	1	2	3	2
cat-2, NGM only	3.4	0.123176	30			5	3	3	4	3	3	3	4	3	2	3	3	4	3	3	5	4	4	4	4	3	4	3	3	4	3	3	3	3	3
cat-2, vehicle only	3.53333	0.124414	30	4.92227e-15	vs. N2, vehicle only	3	3	4	4	4	3	3	4	5	3	4	4	3	3	3	3	3	4	3	3	4	3	3	4	5	5	3	3	3	4
cat-2, +dopamine	1.66667	0.120662	30	1.8688e-15	vs. cat-2, vehicle only	2	1	2	1	2	2	3	1	1	1	1	2	3	1	1	2	1	1	2	2	1	2	3	2	2	1	2	2	1	2
glr-1 (n2461), NGM only	6.46667	0.247903	30			10	7	10	6	6	6	6	6	6	6	6	6	7	7	7	7	7	8	8	8	4	6	5	7	5	5	6	5	6	5
glr-1 (n2461), vehicle only	5.5	0.213078	30	2.62195e-20	vs. N2, vehicle only	6	5	8	4	4	4	6	5	6	6	8	6	7	4	5	5	5	5	5	6	8	5	6	5	5	5	4	5	7	5
glr-1 (n2461), +dopamine	4.96667	0.297435	30	0.150882	vs. glr-1 (n2461), vehicle only	3	5	3	4	5	4	3	3	2	2	7	6	6	7	5	4	5	7	7	4	5	8	8	6	4	5	5	5	6	5
cat-2; glr-1 (n2461), NGM only	7	0.249136	30			8	7	8	7	7	8	6	6	7	7	5	9	6	8	8	5	5	5	5	5	10	8	7	6	7	9	8	8	8	7
cat-2; glr-1 (n2461), vehicle only	6.3	0.258866	30	8.5861e-20	vs. N2, vehicle only	5	8	9	7	7	9	6	8	7	9	6	5	6	6	5	8	6	4	6	5	6	7	7	6	5	4	5	5	7	5
cat-2; glr-1 (n2461), +dopamine	3.33333	0.168382	30	6.33e-13	vs. cat-2; glr-1 (n2461), vehicle only	4	2	2	3	2	3	2	2	3	2	5	4	5	3	4	3	3	3	4	3	4	5	4	4	4	4	3	3	3	4
glr-1 (ky176), NGM only	5.6	0.247284	30			8	6	4	4	5	5	5	5	4	4	5	7	5	5	4	4	4	7	5	6	7	7	6	6	4	6	7	8	7	8
glr-1 (ky176), vehicle only	5.5	0.213078	30	2.62195e-20	vs. N2, vehicle only	6	5	8	4	4	4	6	5	6	6	8	6	7	4	5	5	5	5	5	6	8	5	6	5	5	5	4	5	7	5
glr-1 (ky176), +dopamine	4.96667	0.297435	30	0.150882	vs. glr-1 (ky176), vehicle only	3	5	3	4	5	4	3	3	2	2	7	6	6	7	5	4	5	7	7	4	5	8	8	6	4	5	5	5	6	5
cat-2; glr-1 (ky176), NGM only	7	0.325669	12			6	7	8	7	8	7	6	7	9	5	6	8
cat-2; glr-1 (ky176), vehicle only	7.16667	0.405144	12	5.7686e-09	vs. N2, vehicle only	4	7	8	6	7	8	7	9	9	8	6	7
cat-2; glr-1 (ky176), +dopamine	4.16667	0.270615	12	6.16655e-06	vs. cat-2; glr-1 (ky176), vehicle only	3	4	4	3	4	6	4	4	5	3	5	5

## Sheet: Fig. 2B
Strain/treatment	response latency (sec.)	S.E.M.	n	t-test p value	notes	individual response times (sec.)
N2, NGM only	1.30952	0.0868075	42			1	2	1	1	2	1	2	2	1	1	1	2	1	2	3	1	1	3	1	1	2	1	2	1	1	1	1	1	1	1	1	1	1	1	1	1	1	1	1	1	2	1
N2, vehicle only	1.66667	0.094363	42			2	2	3	2	2	2	2	2	3	1	1	2	1	2	2	1	3	1	1	2	1	1	2	1	1	1	1	1	1	2	1	2	2	1	1	2	2	2	2	2	2	2
N2, + dopamine	1.33333	0.0811264	42			1	1	2	1	2	1	1	2	1	1	2	1	1	1	1	1	2	2	1	2	1	1	1	2	1	1	1	1	1	2	1	1	3	1	1	2	1	1	2	1	2	1
cat-2, NGM only	3.88095	0.108855	42			3	4	4	5	4	3	3	4	5	4	5	4	3	4	4	4	4	5	3	4	5	3	4	5	5	4	4	3	4	5	3	4	4	3	4	3	3	4	4	3	3	4
cat-2, vehicle only	3.7381	0.144828	42	1.13429e-18	vs. N2, vehicle only	4	5	6	4	4	3	4	3	2	4	3	4	4	4	5	3	4	5	6	3	2	3	4	3	4	4	2	3	4	4	3	5	5	3	4	4	4	3	3	3	3	4
cat-2, +dopamine	1.78571	0.105239	42	4.02039e-17	vs. cat-2, vehicle only	1	2	3	2	3	2	2	2	3	1	3	2	3	1	2	1	2	1	1	2	3	1	2	1	1	1	2	1	2	1	2	2	2	2	2	2	1	2	1	2	2	1
glr-2, NGM only	5.96667	0.405376	30			10	8	10	6	5	8	5	7	4	6	5	4	4	3	4	5	4	5	6	3	8	9	11	4	4	6	9	6	6	4
glr-2, vehicle only	6.41379	0.30801	29	3.76517e-16	vs. N2, vehicle only	5	11	8	7	6	4	6	7	7	6	10	5	8	5	5	5	6	7	6	4	6	4	7	6	6	7	9	6	7
glr-2, +dopamine	4.7037	0.2493	27	7.07468e-05	vs. glr-2, vehicle only	2	6	3	3	4	5	5	4	4	4	5	5	5	4	7	3	4	5	6	4	6	7	6	4	7	4	5
cat-2; glr-2, NGM only	5.07143	0.237077	42			7	7	5	5	6	6	5	5	6	6	8	7	3	3	7	3	3	3	7	4	4	4	5	4	3	5	6	6	6	8	5	5	6	5	3	4	7	3	4	7	4	3
cat-2; glr-2, vehicle only	5.02381	0.224742	42	1.78824e-19	vs. N2, vehicle only	6	6	6	5	6	7	7	6	7	5	6	8	4	5	4	4	8	5	6	4	4	5	3	3	7	4	3	3	4	3	7	3	4	4	5	7	4	4	6	4	5	4
cat-2; glr-2, +dopamine	3.59524	0.118349	42	4.73194e-07	vs. cat-2; glr-2. vehicle only	4	4	5	3	4	3	5	4	4	4	4	3	3	3	3	3	4	3	4	4	4	5	3	4	4	5	3	4	4	4	4	2	3	4	4	3	3	2	2	3	4	3

## Sheet: Fig. 2C
v	response latency (sec.)	S.E.M.	n	t-test p value	notes	individual response times (sec.)
N2, NGM only	2.05263	0.270084	19			1	2	1	1	2	2	1	1	1	1	1	3	2	3	3	3	4	5	2
N2, vehicle only	1.52632	0.140351	19			1	2	1	1	1	2	1	1	1	1	3	2	1	1	2	2	2	2	2
N2, + dopamine	1	0	9			1	1	1	1	1	1	1	1	1
cat-2, NGM only	5.15789	0.317733	19			3	4	5	3	4	5	5	4	4	6	5	7	7	5	5	5	6	7	8
cat-2, vehicle only	4.78947	0.311373	19	7.90826e-10	vs. N2, vehicle only	5	3	7	4	6	7	6	6	3	5	3	3	5	4	3	5	6	5	5
cat-2, +dopamine	2	0.235702	9	1.50874e-07	vs. cat-2, vehicle only	2	2	3	1	2	3	2	1	2
glr-1 glr-2, NGM only	5.73333	0.317799	30			5	6	5	5	4	4	4	5	4	4	10	8	10	6	5	8	5	7	4	6	5	4	4	7	7	8	6	6	4	6
glr-1 glr-2, vehicle only	6.56667	0.305818	30	6.3887e-18	vs. N2, vehicle only	9	10	8	5	6	7	5	5	5	8	5	5	9	5	6	7	5	6	6	7	9	10	8	5	6	7	5	5	5	8
glr-1 glr-2, +dopamine	5.23077	0.243738	26	0.00122935	vs. glr-1 glr-2, vehicle only	5	5	5	5	4	4	4	4	4	4	4	8	5	5	5	5	6	6	5	4	7	5	5	7	7	8
cat-2; glr-1 glr-2, NGM only	6.7	0.875135	30			5	3	5	5	7	5	7	6	7	6	20	20	20	4	11	4	5	5	7	7	3	3	4	4	5	3	5	5	5	5
cat-2; glr-1 glr-2, vehicle only	6.23077	0.566522	26	8.86678e-09	vs. N2, vehicle only	5	7	4	4	4	5	3	3	4	4	18	7	7	7	8	9	5	6	8	5	6	7	6	7	7	6
cat-2; glr-1 glr-2, +dopamine	3.61538	0.364066	26	0.000352648	vs. cat-2; glr-1 glr-2, vehicle only	1	2	2	1	1	3	2	2	4	2	3	3	4	4	4	4	4	4	4	4	4	5	7	5	6	9

## Sheet: Fig. 3A
Strain/treatment	response latency (sec.)	S.E.M.	n	t-test p value	notes	individual response times (sec.)
N2, NGM only	1.22727	0.0717026	44			1	1	2	1	1	1	1	1	1	1	1	1	1	1	1	1	1	2	1	1	1	1	1	2	1	1	1	1	1	1	1	1	1	2	1	2	2	1	2	3	1	1	1	2
N2, vehicle only	1.56818	0.109765	44			2	2	3	2	1	1	1	2	1	1	2	1	1	1	3	1	1	3	1	1	3	3	2	1	2	2	2	1	1	1	1	1	1	1	2	2	3	1	2	1	1	1	2	1
N2, + dopamine	1.5	0.0947903	44			1	2	2	3	2	1	1	2	3	1	1	1	1	1	2	1	1	1	1	2	1	1	1	1	1	2	1	3	2	2	2	2	1	2	1	1	1	2	2	2	1	1	2	1
cat-2, NGM only	3.77273	0.16212	44			6	3	3	3	4	3	3	3	2	3	4	5	3	4	5	3	7	4	5	5	2	4	3	3	5	5	4	4	4	5	4	4	3	4	3	4	5	3	5	3	3	3	2	3
cat-2, vehicle only	4.43182	0.187894	44	1.60196e-20	vs. N2, vehicle only	3	4	4	4	4	4	3	4	4	2	4	4	5	5	6	5	5	7	3	3	5	4	5	6	6	5	5	6	7	4	5	6	7	6	5	4	4	3	3	3	3	3	3	4
cat-2, +dopamine	1.79545	0.110637	44	9.07236e-19	vs. cat-2, vehicle only	2	2	1	1	2	2	2	2	1	1	2	2	2	2	1	3	3	1	1	2	3	1	1	2	2	3	2	1	2	3	3	3	1	3	1	2	2	1	2	1	1	1	2	1
nmr-1, NGM only	3.25	0.134546	44			4	4	3	3	3	4	2	4	4	5	3	3	3	3	6	3	4	5	3	3	3	3	3	3	2	2	3	4	2	3	3	2	3	3	3	4	5	3	2	3	3	4	3	2
nmr-1, vehicle only	3.75	0.122194	44	1.89651e-22	vs. N2, vehicle only	5	4	4	3	4	5	4	4	4	4	5	3	3	3	4	4	4	4	3	3	4	4	4	3	3	3	3	2	3	3	4	3	3	3	4	5	6	4	5	5	3	4	4	3
nmr-1, + dopamine	3.47727	0.185319	44	0.223084	vs. nmr-1, vehicle only	5	4	3	3	3	3	5	4	3	3	4	4	3	3	6	2	3	5	3	3	6	4	4	2	3	4	5	2	3	6	4	6	5	4	2	2	3	2	2	3	2	2	2	3
cat-2 nmr-1, NGM only	3.97222	0.171298	36			4	4	5	6	6	3	2	4	4	3	3	3	3	4	5	4	4	5	2	3	4	4	4	4	5	4	4	6	6	4	4	3	4	3	3	4
cat-2 nmr-1, vehicle only	4.08333	0.145706	36	2.16408e-21	vs. N2, vehicle only	6	5	5	5	4	4	3	4	5	5	4	3	5	4	4	3	4	5	5	4	4	3	4	4	6	5	4	3	3	3	4	3	3	3	4	4
cat-2 nmr-1, +dopamine	4.41667	0.145706	36	0.110234	cs. cat-2 nmr-1, vehicle only	5	6	5	5	5	3	3	4	4	5	4	4	5	4	4	6	3	5	5	4	4	4	4	4	5	6	3	6	5	4	5	4	4	4	5	3
N2	2.07407	0.134408	54			3	2	2	2	2	2	4	3	2	1	3	3	3	3	3	5	2	3	3	3	1	3	3	3	1	1	4	2	1	1	1	2	1	3	1	1	2	3	1	1	1	1	1	1
cat-2	2.98	0.17494	50	8.58489e-05	vs. N2	2	4	3	2	3	2	2	3	6	4	2	2	2	2	2	4	1	2	4	3	1	4	3	2	2	3	2	4	3	3	3	4	6	3	3	2	2	5	6	2	2	2	3	3
nmr-1	3.66	0.246792	50	2.7174e-07	vs. N2	6	3	6	2	2	4	3	4	2	5	7	1	2	2	4	6	2	2	4	4	4	2	3	4	3	3	4	4	1	4	2	2	1	3	3	4	6	4	3	4	7	3	5	5
nmr-1 rescue	1.98	0.126136	50	5.4174e-08	vs. nmr-1	3	2	2	2	3	2	1	2	2	2	1	1	2	1	1	2	4	1	4	2	2	2	5	2	4	2	1	2	2	2	1	1	1	1	2	2	1	2	1	2	2	3	2	2
[truncated: 10 more columns]

## Sheet: Fig. 3B
Strain/treatment	response latency (sec.)	S.E.M.	n	t-test p value	notes	individual response times (sec.)
N2	2.07407	0.134408	54			3	2	2	2	2	2	4	3	2	1	3	3	3	3	3	5	2	3	3	3	1	3	3	3	1	1	4	2	1	1	1	2	1	3	1	1	2	3	1	1	1	1	1	1
cat-2	2.98	0.17494	50	8.58489e-05	vs. N2	2	4	3	2	3	2	2	3	6	4	2	2	2	2	2	4	1	2	4	3	1	4	3	2	2	3	2	4	3	3	3	4	6	3	3	2	2	5	6	2	2	2	3	3
nmr-1	3.66	0.246792	50	2.7174e-07	vs. N2	6	3	6	2	2	4	3	4	2	5	7	1	2	2	4	6	2	2	4	4	4	2	3	4	3	3	4	4	1	4	2	2	1	3	3	4	6	4	3	4	7	3	5	5
nmr-1 rescue	1.98	0.126136	50	5.4174e-08	vs. nmr-1	3	2	2	2	3	2	1	2	2	2	1	1	2	1	1	2	4	1	4	2	2	2	5	2	4	2	1	2	2	2	1	1	1	1	2	2	1	2	1	2	2	3	2	2
[truncated: 10 more columns]

## Sheet: Fig. 4A
Strain/treatment	response latency (sec.)	S.E.M.	n	t-test p value	notes	individual response times (sec.)
N2, NGM only	1.04167	0.0416667	24			1	1	1	1	1	1	1	1	1	1	1	1	1	1	1	1	1	1	1	1	1	1	1	2
N2, vehicle only	1.16667	0.0982946	24			1	1	1	1	1	1	1	1	1	2	2	3	1	1	1	1	1	1	1	1	1	1	1	1
N2, + dopamine	1.20833	0.134315	24			1	1	2	1	2	1	1	1	4	1	1	1	1	1	1	1	1	1	1	1	1	1	1	1
cat-2, NGM only	3.04167	0.140897	24			3	3	5	3	4	2	3	3	4	2	2	3	3	3	4	2	3	3	3	3	3	3	3	3
cat-2, vehicle only	2.91667	0.179741	24	3.81328e-10	vs. N2, vehicle only	4	4	4	3	3	4	3	5	2	2	2	3	3	3	4	2	3	3	2	2	2	2	2	3
cat-2, +dopamine	1.25	0.108514	24	1.42594e-09	vs. cat-2, vehicle only	1	2	3	2	2	1	1	1	1	1	1	1	1	1	1	1	1	1	1	1	1	1	1	2
nmr-1, NGM only	2.95833	0.164616	24			4	4	3	5	3	2	2	2	4	2	3	3	2	3	3	3	3	4	3	3	3	2	2	3
nmr-1, vehicle only	2.875	0.193298	24	3.46849e-09	vs. N2, vehicle only	2	3	5	2	4	5	2	3	4	2	3	4	3	3	3	3	3	2	2	2	3	2	2	2
nmr-1, +dopamine	3.25	0.18307	24	0.16571	vs. nmr-1, vehicle only	4	4	4	3	4	5	2	2	4	4	3	2	2	2	2	4	4	3	3	3	4	3	3	4
glr-1, NGM only	4.97917	0.177376	48			6	5	5	6	5	5	6	5	4	3	5	5	5	4	5	4	4	6	3	4	5	6	6	4	6	7	5	7	8	3	6	6	5	3	4	6	4	5	6	3	5	6	7	6
glr-1, vehicle only	4.75	0.161717	48	5.09903e-29	vs. N2, vehicle only	4	5	6	5	5	7	3	4	7	4	6	5	3	6	7	3	5	6	3	4	5	4	4	3	6	5	4	4	4	4	4	5	6	4	4	6	6	5	5	4	6	5	4	5
glr-1, +dopamine	4.9375	0.177168	48	0.436401	vs. glr-1, vehicle only	7	6	4	4	5	6	5	5	4	4	5	6	3	6	4	5	5	5	4	4	4	3	8	4	8	6	3	5	7	3	6	4	4	6	4	4	5	5	7	6	4	4	5	5
nmr-1; glr-1, NGM only	5.05556	0.218016	36			8	9	4	5	5	3	3	5	5	4	4	6	5	5	4	4	4	6	5	5	4	6	5	4	4	5	7	5	6	7	6	6	3	5	5	5
nmr-1; glr-1, +vehicle only	5.08333	0.196699	36	2.81355e-23	vs. N2, vehicle only	6	4	5	4	4	5	3	4	5	4	5	4	5	5	6	5	5	5	4	5	4	4	5	5	8	8	5	7	6	5	7	7	4	4	5	6
nmr-1; glr-1, +dopamine	4.88889	0.163191	36	0.449423	vs. nmr-1; glr-1, vehicle only	3	4	5	5	5	4	3	4	5	5	4	6	6	5	7	6	6	4	6	5	4	6	5	4	5	5	6	6	4	4	6	4	4	6	5	4
cat-2 nmr-1; glr-1, NGM only	5.77778	0.191531	36			6	6	7	5	5	8	7	8	8	5	6	7	7	7	6	4	7	5	4	5	6	4	5	6	5	5	6	6	7	5	5	5	5	4	5	6
cat-2 nmr-1; glr-1, vehicle only	6.13889	0.207605	36	1.20406e-26	vs. N2, vehicle only	7	7	4	7	5	8	7	6	7	6	5	4	6	8	5	7	6	4	6	6	6	5	5	7	6	7	8	7	7	7	8	7	4	4	5	7
cat-2 nmr-1; glr-1, +dopamine	6.33333	0.182574	36	0.484225	vs. cat-2 nmr-1; glr-1, vehicle only	7	7	6	7	6	5	7	7	6	4	7	8	7	7	7	7	5	6	7	6	5	6	6	8	6	5	4	7	7	6	4	8	8	6	6	7
[truncated: 4 more columns]

## Sheet: Fig. 4B
Strain/treatment	response latency (sec.)	S.E.M.	n	t-test p value	notes	individual response times (sec.)
N2, NGM only	1.125	0.0689597	24			1	1	1	1	1	1	1	1	1	1	1	1	1	1	2	1	1	1	1	2	1	1	1	2
N2, vehicle only	1.125	0.0689597	24			1	1	2	1	2	1	1	1	1	1	1	1	1	1	2	1	1	1	1	1	1	1	1	1
N2, + dopamine	1.29167	0.112275	24			1	1	1	1	1	2	2	1	1	1	1	1	1	2	2	1	1	1	1	3	2	1	1	1
cat-2, NGM only	2.875	0.0915348	24			3	3	2	3	3	3	2	3	3	3	3	3	2	3	3	3	3	3	3	3	3	3	4	2
cat-2, vehicle only	3.25	0.137919	24	1.95492e-15	vs. N2, vehicle only	3	4	5	3	3	3	3	3	3	4	3	3	4	4	4	3	3	4	3	2	2	3	3	3
cat-2, +dopamine	1.33333	0.115261	24	7.49842e-14	vs. cat-2, vehicle only	1	2	1	1	1	1	1	1	2	1	1	1	1	2	1	1	1	2	1	1	2	1	2	3
nmr-1, NGM only	3	0.104257	24			3	3	4	3	3	2	4	3	3	3	3	3	3	3	4	3	3	3	2	2	3	3	3	3
nmr-1, vehicle only	3.66667	0.143288	24	3.94622e-17	vs. N2, vehicle only	4	4	5	3	4	4	3	4	4	3	4	4	4	4	3	3	3	4	4	3	2	3	4	5
nmr-1, +dopamine	3.33333	0.130032	24	0.0917208	vs. nmr-1, vehicle only	2	3	3	3	4	4	3	3	3	4	3	3	4	3	2	4	4	3	4	4	3	4	4	3
glr-2, NGM only	4.54167	0.162969	48			4	5	6	4	5	7	4	5	5	6	5	4	4	3	5	4	4	5	6	4	3	6	4	3	4	4	8	4	4	4	5	4	3	4	4	3	6	6	4	4	5	6	4	3
glr-2, vehicle only	5.02083	0.153244	48	1.85365e-32	vs. N2, vehicle only	5	6	4	4	5	5	5	5	5	5	4	5	6	4	3	4	4	5	5	6	7	4	8	4	4	4	6	5	5	4	6	5	4	5	4	4	6	6	7	6	4	5	7	5
glr-2, +dopamine	4.89583	0.174225	48	0.591372	vs. glr-2, vehicle only	7	5	6	7	7	4	5	4	4	5	5	5	6	5	7	3	4	5	4	5	8	4	5	3	6	5	4	6	5	4	4	4	4	5	4	3	7	7	4	5	4	4	4	5
nmr-1; glr-2, NGM only	4.5	0.230596	36			3	4	3	4	2	3	3	3	4	4	3	3	4	4	3	5	5	4	5	4	4	6	4	5	5	7	6	8	5	3	6	6	6	6	6	6
nmr-1; glr-2, +vehicle only	4.91667	0.188457	36	1.11031e-22	vs. N2, vehicle only	6	5	3	4	3	5	4	4	4	4	4	5	5	4	8	4	4	4	6	5	4	5	5	4	6	5	5	4	5	7	6	6	7	6	6	5
nmr-1; glr-2, +dopamine	4.72222	0.171876	36	0.448441	vs. nmr-1;glr-2, vehicle only	4	5	5	4	5	5	3	3	5	6	4	3	7	4	4	6	5	5	6	4	4	5	4	4	4	5	6	6	4	4	5	7	4	6	5	4
cat-2 nmr-1; glr-2, NGM only	5.61111	0.222817	36			7	8	4	5	5	4	7	4	4	4	4	6	7	8	5	6	5	8	5	5	6	6	6	7	6	5	7	8	7	4	6	5	5	4	4	5
cat-2 nmr-1; glr-2, vehicle only	5.63889	0.215115	36	4.92845e-23	vs. N2, vehicle only	7	5	6	6	6	4	6	6	8	4	6	7	5	6	6	4	5	7	5	6	7	4	4	7	5	6	7	7	7	5	3	4	7	3	5	7
cat-2 nmr-1; glr-2, +dopamine	5.97222	0.219979	36	0.282355	vs. cat-2 nmr-1;glr-2, vehicle only	7	5	6	6	6	5	7	7	8	6	7	4	8	7	3	6	6	7	4	4	6	6	7	8	7	7	4	7	5	5	5	5	6	6	8	4
[truncated: 4 more columns]

## Sheet: Fig. 5A
Strain/treatment	response latency (sec.)	S.E.M.	n	t-test p value	notes	individual response times (sec.)
N2	1.97222	0.193079	36			2	2	1	1	2	2	1	1	2	1	4	2	2	3	1	1	2	4	1	3	2	6	3	4	1	2	2	1	2	2	1	3	1	1	1	1
cat-2	4.61364	0.574489	44	0.0268834	vs. N2	1	5	1	2	4	2	4	2	5	2	2	3	3	4	20	5	4	4	2	4	6	19	5	6	3	2	2	5	3	1	5	6	8	3	4	2	5	8	5	3	7	5	9	2
dop-1	2.20833	0.300839	24	0.366487	vs. N2	1	1	1	3	1	1	3	1	1	1	5	1	3	6	2	5	1	3	2	1	3	3	2	2
dop-2	2.5	0.345782	24	0.131609	vs. N2	1	7	4	4	3	1	1	2	1	1	1	1	3	6	2	5	1	3	2	1	3	3	2	2
dop-3	1.91667	0.207789	24	0.38949	vs. N2	1	2	1	1	1	2	3	1	1	2	2	1	4	3	2	1	3	4	3	3	2	1	1	1
dop-1; dop-2	2.75	0.515168	24	0.0653471	vs. N2	12	1	3	4	1	6	1	5	3	1	2	2	3	1	3	2	1	2	6	1	1	3	1	1
dop-2; dop-3	2.25	0.270868	24	0.192967	vs. N2	1	1	2	1	2	1	1	1	3	3	2	5	4	3	2	2	4	1	2	4	2	5	1	1
dop-1 dop-3	1.91667	0.312289	24	0.908654	vs. N2	1	1	1	1	1	2	1	1	1	2	1	1	1	5	5	1	6	2	1	1	2	3	1	4
dop-2; dop-1 dop-3	5.04167	0.556513	24	2.59816e-05	vs. N2	4	3	4	1	6	7	6	6	1	10	5	5	10	8	3	7	3	5	6	1	8	8	1	3

## Sheet: Fig. 5B.
Strain/treatment	response latency (sec.)	S.E.M.	n	t-test p value	notes	individual response times (sec.)
N2, +vehicle	1.5	0.194625	12			1	2	2	1	2	2	1	3	1	1	1	1
N2, +dopamine	2.125	0.202453	24			4	3	2	3	2	2	2	3	1	1	2	1	3	4	2	3	1	1	1	3	3	1	2	1
cat-2, +vehicle	4.4	0.515037	20	2.12423e-05	vs. N2, vehicle only	3	2	2	5	3	1	5	6	8	3	4	2	5	8	5	3	7	5	9	2
cat-2, +dopamine	2.75	0.422424	24	0.0177248	vs. cat-2, vehicle only	9	1	8	1	3	3	2	1	5	2	2	2	2	3	3	1	4	1	3	2	1	1	3	3
dop-2; dop-1 dop-3, +vehicle	5.04167	0.556513	24	1.7715e-06	vs. N2, vehicle only	4	3	4	1	6	7	6	6	1	10	5	5	10	8	3	7	3	5	6	1	8	8	1	3
dop-2; dop-1 dop-3, +dopamine	6.375	0.916461	24	0.221295	vs. dop-2;dop-1 dop-3 vehicle only	6	11	3	10	8	8	6	2	7	12	13	5	6	1	2	7	4	20	2	3	1	5	3	8
